# Supplementary material for: Study on the Selectivity of Molecular Imprinting Materials Determined through Hydrogen Bonding on Template Molecular Structures of Flavonoids
Source: Molecules. 2024 Mar 14;29(6):1292. doi: 10.3390/molecules29061292 (PMC10975109; doi:10.3390/molecules29061292)
Supplement: Supplementary file 1 [file molecules-29-01292-s001.zip]

Archive with 1 entries (1 files):
- molecules-2884887-supplementary.pdf
